# Supplementary material for: A Novel mcr-1 Variant Carried by an IncI2-Type Plasmid Identified From a Multidrug Resistant Enterotoxigenic Escherichia coli
Source: Front Microbiol. 2018 Apr 25;9:815. doi: 10.3389/fmicb.2018.00815 (PMC5996929; doi:10.3389/fmicb.2018.00815)
Supplement: TABLE S1 — List of resistance and virulence factors/genes found in the mcr-1.9-harboring ETEC identified in this study. [file Table_1.XLSX]

## Sheet: Sheet1
Supplementary Table S1 List of resistance and virulence factors/genes found in the mcr-1.9-harboring ETEC identified in this study
Features	Genes	Location
Resistance to
Aminoglycoside	aph(3')-Ia	plasmid
	aadA5	plasmid
	strA	plasmid
	strB	plasmid
β-lactam	blaTEM-1	plasmid
Chloramphenicol	floR	plasmid
	catA1	plasmid
Macrolide	mphA	plasmid
	ermB	plasmid
Quinolone	oqxA	plasmid
	oqxB	plasmid
Sulphonamide	sul1	plasmid
	sul2	plasmid
Tetracycline	tetA	plasmid
	tetM	plasmid
Trimethoprim	dfrA17	plasmid
Virulence
Adherence related gene	eilA	chromosome
EAST1 heat-stable toxin	astA	plasmid
Long polar fimbriae	lpfA	chromosome
Heat labile enterotoxin	eltB	plasmid
Heat stabile enterotoxine	estA	plasmid
Heat-labile enterotoxin A subunit	ltcA	plasmid
Heat-stabile enterotoxin II	stb	plasmid
