# Supplementary material for: A Novel mcr-1 Variant Carried by an IncI2-Type Plasmid Identified From a Multidrug Resistant Enterotoxigenic Escherichia coli
Source: Front Microbiol. 2018 Apr 25;9:815. doi: 10.3389/fmicb.2018.00815 (PMC5996929; doi:10.3389/fmicb.2018.00815)
Supplement: DATA SHEET S2 — The verification result files of the point mutation in mcr-1.9 by the PCR amplification and Sanger sequencing. [file Data_Sheet_2.ZIP]

Archive with 2 entries (2 files):
- mcr-1.9 sequencing results-MCR1-3-F.ab1
- mcr-1.9 sequencing results-MCR1-3-R.ab1
